# Supplementary material for: Low Holding Densities Increase Stress Response and Aggression in Zebrafish
Source: Biology (Basel). 2022 May 9;11(5):725. doi: 10.3390/biology11050725 (PMC9139139; doi:10.3390/biology11050725)
Supplement: Supplementary file 1 [file biology-11-00725-s001.zip]

Archive with 1 entries (1 files):
- biology-1713405-supplementary.pdf
